# Supplementary material for: Description of three new species of Minucella (Hemiptera, Cicadellidae, Deltocephalinae, Stegelytrini) from Guizhou Province, China
Source: Zookeys. 2026 Jun 24;1283:37–45. doi: 10.3897/zookeys.1283.191246 (PMC13324531; doi:10.3897/zookeys.1283.191246)
Supplement: XML Treatment for Minucella [file zookeys.1283.191246-treatment1.xml]

<!DOCTYPE tp:taxon-treatment
  PUBLIC "-//TaxonX//DTD Taxonomic Treatment Publishing DTD v0 20100105//EN" "tax-treatment-NSO.dtd">
<tp:taxon-treatment xmlns:tp="http://www.plazi.org/taxpub"><tp:treatment-meta><kwd-group><label>Taxon classification</label><kwd>
              <named-content content-type="kingdom">Animalia</named-content>
            </kwd><kwd>
              <named-content content-type="order">Hemiptera</named-content>
            </kwd><kwd>
              <named-content content-type="family">Cicadellidae</named-content>
            </kwd></kwd-group><mixed-citation publication-type="journal"><person-group><name><surname>Duan</surname><given-names>Ke-Ting</given-names></name><name><surname>Li</surname><given-names>Zi-Zhong</given-names></name><name><surname>Webb</surname><given-names>Mick D.</given-names></name><name><surname>Xing</surname><given-names>Ji-Chun</given-names></name></person-group><article-title>Description of three new species of <italic><tp:taxon-name><tp:taxon-name-part taxon-name-part-type="genus" reg="Minucella">Minucella</tp:taxon-name-part></tp:taxon-name></italic> (<tp:taxon-name><tp:taxon-name-part taxon-name-part-type="order" reg="Hemiptera">Hemiptera</tp:taxon-name-part></tp:taxon-name>, <tp:taxon-name><tp:taxon-name-part taxon-name-part-type="family" reg="Cicadellidae">Cicadellidae</tp:taxon-name-part></tp:taxon-name>, <tp:taxon-name><tp:taxon-name-part taxon-name-part-type="subfamily" reg="Deltocephalinae">Deltocephalinae</tp:taxon-name-part></tp:taxon-name>, <tp:taxon-name><tp:taxon-name-part taxon-name-part-type="tribe" reg="Stegelytrini">Stegelytrini</tp:taxon-name-part></tp:taxon-name>) from Guizhou Province, China</article-title><source>Zookeys</source><day>24</day><month>06</month><year>2026</year><volume>1283</volume><fpage>37</fpage><lpage>45</lpage><pub-id pub-id-type="doi">10.3897/zookeys.1283.191246</pub-id></mixed-citation></tp:treatment-meta><tp:nomenclature><tp:taxon-name><object-id xmlns:xlink="http://www.w3.org/1999/xlink" content-type="arpha" xlink:type="simple">B7A25C97-2900-5994-B8CC-00008C584463</object-id>
                		<tp:taxon-name-part taxon-name-part-type="genus" reg="Minucella">Minucella</tp:taxon-name-part>
                	</tp:taxon-name><tp:taxon-authority>Wei, Zhang &amp; Webb, 2008</tp:taxon-authority><tp:nomenclature-citation-list><tp:nomenclature-citation><tp:taxon-name>
                <tp:taxon-name-part taxon-name-part-type="genus" reg="Minucella">Minucella</tp:taxon-name-part>
              </tp:taxon-name><comment> Wei, Zhang &amp; Webb, 2008: 33.</comment></tp:nomenclature-citation></tp:nomenclature-citation-list></tp:nomenclature><tp:treatment-sec sec-type="Type species"><title>Type species.</title><p><italic><tp:taxon-name><tp:taxon-name-part taxon-name-part-type="genus" reg="Minucella">Minucella</tp:taxon-name-part> <tp:taxon-name-part taxon-name-part-type="species" reg="divaricata">divaricata</tp:taxon-name-part></tp:taxon-name></italic> Wei, Zhang &amp; Webb, 2008.</p></tp:treatment-sec><tp:treatment-sec sec-type="Diagnosis"><title>Diagnosis.</title><p>This strikingly marked genus is similar to three other oriental stegelytrine genera, i.e. <italic><tp:taxon-name><tp:taxon-name-part taxon-name-part-type="genus" reg="Cyrta">Cyrta</tp:taxon-name-part></tp:taxon-name></italic> Melichar, 1902, <italic><tp:taxon-name><tp:taxon-name-part taxon-name-part-type="genus" reg="Paracyrta">Paracyrta</tp:taxon-name-part></tp:taxon-name></italic> Wei, Webb &amp; Zhang, 2008, and <italic><tp:taxon-name><tp:taxon-name-part taxon-name-part-type="genus" reg="Trunchinus">Trunchinus</tp:taxon-name-part></tp:taxon-name></italic> Zhang, Webb &amp; Wei, 2007, in general appearance and in having the laterofrontal sutures extending well onto the vertex, with their apices converging (arrowed in Fig. <xref ref-type="fig" rid="F1">1D</xref>). <italic><tp:taxon-name><tp:taxon-name-part taxon-name-part-type="genus" reg="Minucella">Minucella</tp:taxon-name-part></tp:taxon-name></italic> differs from the above and other genera in the following characters: colour pattern consisting of dorsal symmetrical pale patches on the head and thorax (Fig. <xref ref-type="fig" rid="F1">1D</xref>) and face with gena and variably on other areas below antennae black (Fig. <xref ref-type="fig" rid="F1">1C</xref>); forewing with a very small 5th apical cell and claval veins fused (Fig. <xref ref-type="fig" rid="F1">1E</xref>); male pygofer with large, lobe-like, inner dorsal lateral process. Female first valvifer relatively long, visible in undissected specimens.</p></tp:treatment-sec><tp:treatment-sec sec-type="Description"><title>Description.</title><p>Colour pattern consisting of dorsal symmetrical, bright, pale patches on head and thorax (Fig. <xref ref-type="fig" rid="F1">1D</xref>), and face with gena and variably on other areas below antennae black (Fig. <xref ref-type="fig" rid="F1">1C</xref>); pronotum medially and scutellum black (Fig. <xref ref-type="fig" rid="F1">1D</xref>); forewings transparent, with a dark-brown, transverse band across corium from outer discal cell (Fig. <xref ref-type="fig" rid="F1">1A</xref>).</p><p>External features with head distinctly narrower than pronotum, with eyes laterally encroaching onto pronotum; vertex similar in length or slightly longer medially than next to eyes; coronal suture distinct, extending anteriorly to anterior margin of crown; antennae very long. Scutellum relatively long, medially keel-like (Fig. <xref ref-type="fig" rid="F1">1B</xref>). Forewing with inner margin of clavus elevated beyond scutellum (Fig. <xref ref-type="fig" rid="F1">1B</xref>); with a very small 5th apical cell and claval veins fused at midlength (Fig. <xref ref-type="fig" rid="F1">1E</xref>). Fore femur dorsally and anteriorly with numerous spine-like setae (<xref ref-type="bibr" rid="B3">Wei et al. 2008</xref>: figs 4, 5). Hind leg at rest with femur extending well forward to eye (Fig. <xref ref-type="fig" rid="F1">1D</xref>).</p><p><bold><italic>Male genitalia</italic></bold>. Pygofer side usually rectangular, rarely triangular (in <italic><tp:taxon-name><tp:taxon-name-part taxon-name-part-type="genus" reg="Minucella">M.</tp:taxon-name-part> <tp:taxon-name-part taxon-name-part-type="species" reg="angusta">angusta</tp:taxon-name-part></tp:taxon-name></italic>), with a large, lobe-like inner dorsal process; dorsally and caudally with a few short, spine-like setae (Fig. <xref ref-type="fig" rid="F2">2A</xref>). Basal segment (<abbrev xmlns:xlink="http://www.w3.org/1999/xlink" xlink:title="Basal segment of anal tube" xlink:type="simple">Xth</abbrev>) of anal tube moderately long to long. Valve long and broad, laterally rounded (Fig. <xref ref-type="fig" rid="F2">2B</xref>). Subgenital plate short and triangular; apex with a few short, spine-like setae. Connective T-shaped, with stem longer than arms (Fig. <xref ref-type="fig" rid="F2">2G</xref>). Style with long outer basal arm and very short, lobe-like inner basal arm; apophysis moderately long and narrow, with apex turned laterally and finely pointed (Fig. <xref ref-type="fig" rid="F2">2F</xref>). Aedeagus with shaft antero-dorsally curved, cylindrical to laterally expanded, usually with two pairs of distal processes, rarely with three pairs of distal processes (in <italic><tp:taxon-name><tp:taxon-name-part taxon-name-part-type="genus" reg="Minucella">M.</tp:taxon-name-part> <tp:taxon-name-part taxon-name-part-type="species" reg="elongata">elongata</tp:taxon-name-part></tp:taxon-name></italic>), or with a single ventral basal process (in <italic><tp:taxon-name><tp:taxon-name-part taxon-name-part-type="genus" reg="Minucella">M.</tp:taxon-name-part> <tp:taxon-name-part taxon-name-part-type="species" reg="divaricata">divaricata</tp:taxon-name-part></tp:taxon-name></italic>); basal apodeme moderately long. Dorsal connective between aedeagus and anal tube well developed (<xref ref-type="bibr" rid="B3">Wei et al. 2008</xref>: fig. 17).</p><p><bold><italic>Female genitalia</italic></bold>. Female 7th sternite with posterior margin medially with a very distinct V-shaped incision and laterally with a rounded incision. First valvifer relatively long, visible in undissected specimen. Female pygofer with incurved ventroposterior margin. First valvulae sculpture comprising striations and scale-like rows, arranged longitudinally basally and oblique to transverse more distally. Second valvulae with blade-like area extending over distal half, relatively broad in lateral view, with teeth robust and truncate; dorsal sclerotised and hyaline areas absent. Third valvulae with ventral margin slightly incurved at midlength; expanded distal region extending over distal one-half.</p></tp:treatment-sec><tp:treatment-sec sec-type="Remarks"><title>Remarks.</title><p>Although some female specimens were collected during this study from Yunnan and Fujian Provinces, i.e. non-topotypical, they could not be associated with the males. This is because, although there are some differences in colour pattern between males of our new species, it has been shown that the colour pattern in species of this genus, i.e. in <italic><tp:taxon-name><tp:taxon-name-part taxon-name-part-type="genus" reg="Minucella">M.</tp:taxon-name-part> <tp:taxon-name-part taxon-name-part-type="species" reg="leucomaculata">leucomaculata</tp:taxon-name-part></tp:taxon-name></italic>, is very variable (<xref ref-type="bibr" rid="B3">Wei et al. 2008</xref>: fig. 24), and therefore colour pattern alone is not a reliable feature to identify species. However, another possible character to identify females could be differences in the shape of the posterior margin of the seventh sternite. In this respect, our female specimens differ from the female of <italic><tp:taxon-name><tp:taxon-name-part taxon-name-part-type="genus" reg="Minucella">M.</tp:taxon-name-part> <tp:taxon-name-part taxon-name-part-type="species" reg="leucomaculata">leucomaculata</tp:taxon-name-part></tp:taxon-name></italic> (<xref ref-type="bibr" rid="B3">Wei et al. 2008</xref>: fig. 19) in having the V-shaped medial incision and the curved lateral incision variably more pronounced. Therefore, if, in the future, females could be associated with males, either by finding male and female in copulation or by molecular studies, it might be possible to identify females based on the shape of the seventh sternite.</p></tp:treatment-sec><tp:treatment-sec sec-type="Distribution"><title>Distribution.</title><p>Oriental Region (China).</p><sec sec-type="Key to species (♂) of Minucella" id="sec4"><title>Key to species (♂) of <italic><tp:taxon-name><tp:taxon-name-part taxon-name-part-type="genus" reg="Minucella">Minucella</tp:taxon-name-part></tp:taxon-name></italic></title><table-wrap content-type="key" position="anchor" orientation="portrait"><table><tbody><tr><td rowspan="1" colspan="1">1</td><td rowspan="1" colspan="1">Aedeagus shaft subbasally with a stout ventral process (<xref ref-type="bibr" rid="B3">Wei et al. 2008</xref>: fig. 34)</td><td rowspan="1" colspan="1">
                      <bold>
                        <italic>
                          <tp:taxon-name><tp:taxon-name-part taxon-name-part-type="genus" reg="Minucella">M.</tp:taxon-name-part> <tp:taxon-name-part taxon-name-part-type="species" reg="divaricata">divaricata</tp:taxon-name-part></tp:taxon-name>
                        </italic>
                      </bold>
                    </td></tr><tr><td rowspan="1" colspan="1">–</td><td rowspan="1" colspan="1">Aedeagal shaft not as above</td><td rowspan="1" colspan="1">
                      <bold>2</bold>
                    </td></tr><tr><td rowspan="1" colspan="1">2</td><td rowspan="1" colspan="1">Aedeagal shaft with a lateral triangular expansion at midlength</td><td rowspan="1" colspan="1">
                      <bold>3</bold>
                    </td></tr><tr><td rowspan="1" colspan="1">–</td><td rowspan="1" colspan="1">Aedeagal shaft without a lateral triangular expansion at midlength</td><td rowspan="1" colspan="1">
                      <bold>4</bold>
                    </td></tr><tr><td rowspan="1" colspan="1">3</td><td rowspan="1" colspan="1">Aedeagal shaft with short apical processes arising from a narrow stalk (Fig. <xref ref-type="fig" rid="F2">2E</xref>) and longer subapical processes arising from ventral surface (Fig. <xref ref-type="fig" rid="F2">2C–E</xref>)</td><td rowspan="1" colspan="1"><bold><italic><tp:taxon-name><tp:taxon-name-part taxon-name-part-type="genus" reg="Minucella">M.</tp:taxon-name-part> <tp:taxon-name-part taxon-name-part-type="species" reg="dilatata">dilatata</tp:taxon-name-part></tp:taxon-name></italic> sp. nov</bold>.</td></tr><tr><td rowspan="1" colspan="1">–</td><td rowspan="1" colspan="1">Aedeagal shaft with both short and long processes apically arising without stalk (<xref ref-type="bibr" rid="B3">Wei et al. 2008</xref>: figs 27, 28)</td><td rowspan="1" colspan="1">
                      <bold>
                        <italic>
                          <tp:taxon-name><tp:taxon-name-part taxon-name-part-type="genus" reg="Minucella">M.</tp:taxon-name-part> <tp:taxon-name-part taxon-name-part-type="species" reg="leucomaculata">leucomaculata</tp:taxon-name-part></tp:taxon-name>
                        </italic>
                      </bold>
                    </td></tr><tr><td rowspan="1" colspan="1">4</td><td rowspan="1" colspan="1">Aedeagal shaft laterally expanded at apex with two pairs of processes (Fig. <xref ref-type="fig" rid="F3">3G–I</xref>)</td><td rowspan="1" colspan="1"><bold><italic><tp:taxon-name><tp:taxon-name-part taxon-name-part-type="genus" reg="Minucella">M.</tp:taxon-name-part> <tp:taxon-name-part taxon-name-part-type="species" reg="angusta">angusta</tp:taxon-name-part></tp:taxon-name></italic> sp. nov</bold>.</td></tr><tr><td rowspan="1" colspan="1">–</td><td rowspan="1" colspan="1">Aedeagal shaft not laterally expanded at apex with three pairs of processes (Fig. <xref ref-type="fig" rid="F4">4G–I</xref>)</td><td rowspan="1" colspan="1"><bold><italic><tp:taxon-name><tp:taxon-name-part taxon-name-part-type="genus" reg="Minucella">M.</tp:taxon-name-part> <tp:taxon-name-part taxon-name-part-type="species" reg="elongata">elongata</tp:taxon-name-part></tp:taxon-name></italic> sp. nov</bold>.</td></tr></tbody></table></table-wrap></sec></tp:treatment-sec><tp:treatment-sec><!--Section generated to contain objects referenced in tp:taxon-treatment.--><fig id="F1" position="float" orientation="portrait"><object-id xmlns:xlink="http://www.w3.org/1999/xlink" content-type="doi" xlink:type="simple">10.3897/zookeys.1283.191246.figure1</object-id><object-id xmlns:xlink="http://www.w3.org/1999/xlink" content-type="arpha" xlink:type="simple">658FF54D-D9D9-5554-876A-476BF25DD641</object-id><label>Figure 1.</label><caption><p>Male of <italic><tp:taxon-name><tp:taxon-name-part taxon-name-part-type="genus" reg="Minucella">Minucella</tp:taxon-name-part> <tp:taxon-name-part taxon-name-part-type="species" reg="dilatata">dilatata</tp:taxon-name-part></tp:taxon-name></italic> sp. nov. <bold>A</bold>. Habitus, dorsal view; <bold>B</bold>. Habitus, lateral view; <bold>C</bold>. Face, ventral view; <bold>D</bold>. Head and thorax, dorsal view; <bold>E</bold>. Forewing; <bold>F</bold>. Hind wing.</p></caption><graphic xmlns:xlink="http://www.w3.org/1999/xlink" xlink:href="zookeys-1283-037_article-191246__-g001.jpg" id="oo_1694462.jpg" position="float" orientation="portrait" xlink:type="simple"><uri content-type="original_file" xlink:type="simple">https://binary.pensoft.net/fig/1694462</uri></graphic></fig><fig id="F2" position="float" orientation="portrait"><object-id xmlns:xlink="http://www.w3.org/1999/xlink" content-type="doi" xlink:type="simple">10.3897/zookeys.1283.191246.figure2</object-id><object-id xmlns:xlink="http://www.w3.org/1999/xlink" content-type="arpha" xlink:type="simple">C573AE31-4ED2-5CB4-8CAB-E2EFB75BC3AF</object-id><label>Figure 2.</label><caption><p>Male of <italic><tp:taxon-name><tp:taxon-name-part taxon-name-part-type="genus" reg="Minucella">Minucella</tp:taxon-name-part> <tp:taxon-name-part taxon-name-part-type="species" reg="dilatata">dilatata</tp:taxon-name-part></tp:taxon-name></italic> sp. nov. <bold>A</bold>. Pygofer and anal tube, lateral view; <bold>B</bold>. Valve, ventral view; <bold>C</bold>. Subgenital plate, ventral view; <bold>D</bold>. Aedeagus, dorsal view; <bold>E</bold>. Aedeagus, lateral view; <bold>F</bold>. Aedeagus, posterior view; <bold>G</bold>. Style, dorsal view; <bold>H</bold>. Connective, dorsal view; <bold>H–J</bold>. Aedeagus, teratological form.</p></caption><graphic xmlns:xlink="http://www.w3.org/1999/xlink" xlink:href="zookeys-1283-037_article-191246__-g002.jpg" id="oo_1694463.jpg" position="float" orientation="portrait" xlink:type="simple"><uri content-type="original_file" xlink:type="simple">https://binary.pensoft.net/fig/1694463</uri></graphic></fig><fig id="F3" position="float" orientation="portrait"><object-id xmlns:xlink="http://www.w3.org/1999/xlink" content-type="doi" xlink:type="simple">10.3897/zookeys.1283.191246.figure3</object-id><object-id xmlns:xlink="http://www.w3.org/1999/xlink" content-type="arpha" xlink:type="simple">AE7DD701-87A6-5F7E-92F0-13E016284692</object-id><label>Figure 3.</label><caption><p>Male of <italic><tp:taxon-name><tp:taxon-name-part taxon-name-part-type="genus" reg="Minucella">Minucella</tp:taxon-name-part> <tp:taxon-name-part taxon-name-part-type="species" reg="angusta">angusta</tp:taxon-name-part></tp:taxon-name></italic> sp. nov. <bold>A</bold>. Habitus, dorsal view; <bold>B</bold>. Habitus, lateral view; <bold>C</bold>. Face, ventral view; <bold>D</bold>. Head and thorax, dorsal view; <bold>E</bold>. Pygofer and anal tube, lateral view; <bold>F</bold>. Valve and subgenital plate, ventral view; <bold>G</bold>. Aedeagus, dorsal view; <bold>H</bold>. Aedeagus, lateral view; <bold>I</bold>. Aedeagus, posterior view; <bold>J</bold>. Style, dorsal view; <bold>K</bold>. Connective, dorsal view.</p></caption><graphic xmlns:xlink="http://www.w3.org/1999/xlink" xlink:href="zookeys-1283-037_article-191246__-g003.jpg" id="oo_1694464.jpg" position="float" orientation="portrait" xlink:type="simple"><uri content-type="original_file" xlink:type="simple">https://binary.pensoft.net/fig/1694464</uri></graphic></fig><fig id="F4" position="float" orientation="portrait"><object-id xmlns:xlink="http://www.w3.org/1999/xlink" content-type="doi" xlink:type="simple">10.3897/zookeys.1283.191246.figure4</object-id><object-id xmlns:xlink="http://www.w3.org/1999/xlink" content-type="arpha" xlink:type="simple">9FF8F31A-247C-515C-8123-A64DD3DC158D</object-id><label>Figure 4.</label><caption><p>Male of <italic><tp:taxon-name><tp:taxon-name-part taxon-name-part-type="genus" reg="Minucella">Minucella</tp:taxon-name-part> <tp:taxon-name-part taxon-name-part-type="species" reg="elongata">elongata</tp:taxon-name-part></tp:taxon-name></italic> sp. nov. <bold>A</bold>. Habitus, dorsal view; <bold>B</bold>. Habitus, lateral view; <bold>C</bold>. Face, ventral view; <bold>D</bold>. Head and thorax, dorsal view; <bold>E</bold>. Pygofer and anal tube, lateral view; <bold>F</bold>. Valve and subgenital plate, ventral view; <bold>G</bold>. Aedeagus, dorsal view; <bold>H</bold>. Aedeagus, lateral view; <bold>I</bold>. Aedeagus, posterior view; <bold>J</bold>. Style, dorsal view; <bold>K</bold>. Connective, dorsal view.</p></caption><graphic xmlns:xlink="http://www.w3.org/1999/xlink" xlink:href="zookeys-1283-037_article-191246__-g004.jpg" id="oo_1694465.jpg" position="float" orientation="portrait" xlink:type="simple"><uri content-type="original_file" xlink:type="simple">https://binary.pensoft.net/fig/1694465</uri></graphic></fig></tp:treatment-sec><ref-list><ref id="B3"><mixed-citation xmlns:xlink="http://www.w3.org/1999/xlink" xlink:type="simple">Wei C, Zhang YL, Webb MD (2008) <italic><tp:taxon-name><tp:taxon-name-part taxon-name-part-type="genus">Minucella</tp:taxon-name-part></tp:taxon-name></italic>, a new leafhopper genus from China (<tp:taxon-name><tp:taxon-name-part taxon-name-part-type="order">Hemiptera</tp:taxon-name-part></tp:taxon-name>: <tp:taxon-name><tp:taxon-name-part taxon-name-part-type="family">Cicadellidae</tp:taxon-name-part></tp:taxon-name>: <tp:taxon-name><tp:taxon-name-part taxon-name-part-type="tribe">Stegelytrinae</tp:taxon-name-part></tp:taxon-name>). Zootaxa 1854: 33–44. <ext-link xlink:href="10.11646/zootaxa.1854.1.3" ext-link-type="doi" xlink:type="simple">https://doi.org/10.11646/zootaxa.1854.1.3</ext-link></mixed-citation></ref></ref-list></tp:taxon-treatment>
