# Supplementary material for: Description of three new species of Minucella (Hemiptera, Cicadellidae, Deltocephalinae, Stegelytrini) from Guizhou Province, China
Source: Zookeys. 2026 Jun 24;1283:37–45. doi: 10.3897/zookeys.1283.191246 (PMC13324531; doi:10.3897/zookeys.1283.191246)
Supplement: XML Treatment for Minucella dilatata [file zookeys.1283.191246-treatment2.xml]

<!DOCTYPE tp:taxon-treatment
  PUBLIC "-//TaxonX//DTD Taxonomic Treatment Publishing DTD v0 20100105//EN" "tax-treatment-NSO.dtd">
<tp:taxon-treatment xmlns:tp="http://www.plazi.org/taxpub"><tp:treatment-meta><kwd-group><label>Taxon classification</label><kwd>
              <named-content content-type="kingdom">Animalia</named-content>
            </kwd><kwd>
              <named-content content-type="order">Hemiptera</named-content>
            </kwd><kwd>
              <named-content content-type="family">Cicadellidae</named-content>
            </kwd></kwd-group><mixed-citation publication-type="journal"><person-group><name><surname>Duan</surname><given-names>Ke-Ting</given-names></name><name><surname>Li</surname><given-names>Zi-Zhong</given-names></name><name><surname>Webb</surname><given-names>Mick D.</given-names></name><name><surname>Xing</surname><given-names>Ji-Chun</given-names></name></person-group><article-title>Description of three new species of <italic><tp:taxon-name><tp:taxon-name-part taxon-name-part-type="genus" reg="Minucella">Minucella</tp:taxon-name-part></tp:taxon-name></italic> (<tp:taxon-name><tp:taxon-name-part taxon-name-part-type="order" reg="Hemiptera">Hemiptera</tp:taxon-name-part></tp:taxon-name>, <tp:taxon-name><tp:taxon-name-part taxon-name-part-type="family" reg="Cicadellidae">Cicadellidae</tp:taxon-name-part></tp:taxon-name>, <tp:taxon-name><tp:taxon-name-part taxon-name-part-type="subfamily" reg="Deltocephalinae">Deltocephalinae</tp:taxon-name-part></tp:taxon-name>, <tp:taxon-name><tp:taxon-name-part taxon-name-part-type="tribe" reg="Stegelytrini">Stegelytrini</tp:taxon-name-part></tp:taxon-name>) from Guizhou Province, China</article-title><source>Zookeys</source><day>24</day><month>06</month><year>2026</year><volume>1283</volume><fpage>37</fpage><lpage>45</lpage><pub-id pub-id-type="doi">10.3897/zookeys.1283.191246</pub-id></mixed-citation></tp:treatment-meta><tp:nomenclature><tp:taxon-name><object-id xmlns:xlink="http://www.w3.org/1999/xlink" content-type="arpha" xlink:type="simple">9FA8D658-2082-54F7-A5BD-953E22C8D195</object-id>
                		<tp:taxon-name-part taxon-name-part-type="genus" reg="Minucella">Minucella</tp:taxon-name-part> <tp:taxon-name-part taxon-name-part-type="species" reg="dilatata">dilatata</tp:taxon-name-part>
                	
                		<object-id xmlns:xlink="http://www.w3.org/1999/xlink" content-type="zoobank" xlink:type="simple">https://zoobank.org/52DB5918-7505-404D-BABA-9611BEA32010</object-id>
                	</tp:taxon-name><tp:taxon-status xmlns:xlink="http://www.w3.org/1999/xlink" xlink:type="simple">sp. nov.</tp:taxon-status><xref ref-type="fig" rid="F1">Figs 1</xref><xref ref-type="fig" rid="F2">, 2</xref></tp:nomenclature><tp:treatment-sec sec-type="Description (male)"><title>Description (male).</title><p>Colour and external features as in description. See also Fig. <xref ref-type="fig" rid="F1">1</xref>.</p><fig id="F1" position="float" orientation="portrait"><object-id xmlns:xlink="http://www.w3.org/1999/xlink" content-type="doi" xlink:type="simple">10.3897/zookeys.1283.191246.figure1</object-id><object-id xmlns:xlink="http://www.w3.org/1999/xlink" content-type="arpha" xlink:type="simple">658FF54D-D9D9-5554-876A-476BF25DD641</object-id><label>Figure 1.</label><caption><p>Male of <italic><tp:taxon-name><tp:taxon-name-part taxon-name-part-type="genus" reg="Minucella">Minucella</tp:taxon-name-part> <tp:taxon-name-part taxon-name-part-type="species" reg="dilatata">dilatata</tp:taxon-name-part></tp:taxon-name></italic> sp. nov. <bold>A</bold>. Habitus, dorsal view; <bold>B</bold>. Habitus, lateral view; <bold>C</bold>. Face, ventral view; <bold>D</bold>. Head and thorax, dorsal view; <bold>E</bold>. Forewing; <bold>F</bold>. Hind wing.</p></caption><graphic xmlns:xlink="http://www.w3.org/1999/xlink" xlink:href="zookeys-1283-037_article-191246__-g001.jpg" id="oo_1694462.jpg" position="float" orientation="portrait" xlink:type="simple"><uri content-type="original_file" xlink:type="simple">https://binary.pensoft.net/fig/1694462</uri></graphic></fig><p><bold><italic>Male genitalia</italic></bold>. Pygofer side approximately rectangular, basal and apical widths subequal; dorsal margin slightly concave medially (Fig. <xref ref-type="fig" rid="F2">2A</xref>). Basal segment (<abbrev xmlns:xlink="http://www.w3.org/1999/xlink" xlink:title="Basal segment of anal tube" xlink:type="simple">Xth</abbrev>) of anal tube very long. Aedeagus with shaft antero-dorsally curved, broadly laterally expanded, distally club-shaped in lateral view, thereafter abruptly narrowed with apical portion stalk-like and terminating in a pair of short slender processes; ventral surface of shaft with a pair of elongate, ventrally directed subapical processes (Fig. <xref ref-type="fig" rid="F2">2C–E</xref>). Valve broad; anterior margin medially slightly concave (Fig. <xref ref-type="fig" rid="F2">2B</xref>). Subgenital plate short; apical margin with several slender setae (Fig. <xref ref-type="fig" rid="F2">2B</xref>). Connective T-shaped; stem longer than arms (Fig. <xref ref-type="fig" rid="F2">2G</xref>). Style with elongated apical process, apically tapering (Fig. <xref ref-type="fig" rid="F2">2F</xref>).</p><fig id="F2" position="float" orientation="portrait"><object-id xmlns:xlink="http://www.w3.org/1999/xlink" content-type="doi" xlink:type="simple">10.3897/zookeys.1283.191246.figure2</object-id><object-id xmlns:xlink="http://www.w3.org/1999/xlink" content-type="arpha" xlink:type="simple">C573AE31-4ED2-5CB4-8CAB-E2EFB75BC3AF</object-id><label>Figure 2.</label><caption><p>Male of <italic><tp:taxon-name><tp:taxon-name-part taxon-name-part-type="genus" reg="Minucella">Minucella</tp:taxon-name-part> <tp:taxon-name-part taxon-name-part-type="species" reg="dilatata">dilatata</tp:taxon-name-part></tp:taxon-name></italic> sp. nov. <bold>A</bold>. Pygofer and anal tube, lateral view; <bold>B</bold>. Valve, ventral view; <bold>C</bold>. Subgenital plate, ventral view; <bold>D</bold>. Aedeagus, dorsal view; <bold>E</bold>. Aedeagus, lateral view; <bold>F</bold>. Aedeagus, posterior view; <bold>G</bold>. Style, dorsal view; <bold>H</bold>. Connective, dorsal view; <bold>H–J</bold>. Aedeagus, teratological form.</p></caption><graphic xmlns:xlink="http://www.w3.org/1999/xlink" xlink:href="zookeys-1283-037_article-191246__-g002.jpg" id="oo_1694463.jpg" position="float" orientation="portrait" xlink:type="simple"><uri content-type="original_file" xlink:type="simple">https://binary.pensoft.net/fig/1694463</uri></graphic></fig></tp:treatment-sec><tp:treatment-sec sec-type="Measurements (mm)"><title>Measurements (mm).</title><p>Length (including tegmen): ♂, 6.2–6.5.</p></tp:treatment-sec><tp:treatment-sec sec-type="Type material"><title>Type material.</title><p><bold>China</bold>: <bold><italic>Holotype</italic></bold> • ♂, Guizhou Prov., Shiqian County, Fodingshan, 16 August 2023, coll. Keting Duan (<abbrev xmlns:xlink="http://www.w3.org/1999/xlink" content-type="institution" xlink:title="Institute of Entomology, Guizhou University, Guiyang, China" xlink:type="simple">GUGC</abbrev>). <bold><italic>Paratypes</italic></bold> • ♂ Guizhou Prov., Fanjingshan, 30 July 2014, coll. Yunfei Wu (<abbrev xmlns:xlink="http://www.w3.org/1999/xlink" content-type="institution" xlink:title="Institute of Entomology, Guizhou University, Guiyang, China" xlink:type="simple">GUGC</abbrev>); • ♂ Guizhou Prov., Shiqian County, Fodingshan, 20 July 2025, coll. Huan Zhou (<abbrev xmlns:xlink="http://www.w3.org/1999/xlink" content-type="institution" xlink:title="Institute of Entomology, Guizhou University, Guiyang, China" xlink:type="simple">GUGC</abbrev>).</p></tp:treatment-sec><tp:treatment-sec sec-type="Distribution"><title>Distribution.</title><p>China: Guizhou.</p></tp:treatment-sec><tp:treatment-sec sec-type="Etymology"><title>Etymology.</title><p>The new species’ name is derived from the Latin word <italic>dilatata</italic>, meaning “expanded” or “widened”, referring to the distinctly laterally expanded margins of the aedeagus.</p></tp:treatment-sec><tp:treatment-sec sec-type="Remarks"><title>Remarks.</title><p>This species is similar to <italic><tp:taxon-name><tp:taxon-name-part taxon-name-part-type="genus" reg="Minucella">M.</tp:taxon-name-part> <tp:taxon-name-part taxon-name-part-type="species" reg="leucomaculata">leucomaculata</tp:taxon-name-part></tp:taxon-name></italic> in the shape of the aedeagus but can be distinguished by having the distal processes mounted on a narrow stalk and the longer and more ventral processes arising from the ventral surface.</p><p>An additional specimen has been examined which is tentatively identified as this species with data: Guizhou Prov., Suiyang County, 16 July 2020, coll. Lan Zhang (<abbrev xmlns:xlink="http://www.w3.org/1999/xlink" content-type="institution" xlink:title="Institute of Entomology, Guizhou University, Guiyang, China" xlink:type="simple">GUGC</abbrev>). This specimen shows signs of deformity of the aedeagus resulting in asymmetry of the processes (Fig. <xref ref-type="fig" rid="F2">2H–J</xref>).</p></tp:treatment-sec></tp:taxon-treatment>
