# Supplementary material for: Description of three new species of Minucella (Hemiptera, Cicadellidae, Deltocephalinae, Stegelytrini) from Guizhou Province, China
Source: Zookeys. 2026 Jun 24;1283:37–45. doi: 10.3897/zookeys.1283.191246 (PMC13324531; doi:10.3897/zookeys.1283.191246)
Supplement: XML Treatment for Minucella angusta [file zookeys.1283.191246-treatment3.xml]

<!DOCTYPE tp:taxon-treatment
  PUBLIC "-//TaxonX//DTD Taxonomic Treatment Publishing DTD v0 20100105//EN" "tax-treatment-NSO.dtd">
<tp:taxon-treatment xmlns:tp="http://www.plazi.org/taxpub"><tp:treatment-meta><kwd-group><label>Taxon classification</label><kwd>
              <named-content content-type="kingdom">Animalia</named-content>
            </kwd><kwd>
              <named-content content-type="order">Hemiptera</named-content>
            </kwd><kwd>
              <named-content content-type="family">Cicadellidae</named-content>
            </kwd></kwd-group><mixed-citation publication-type="journal"><person-group><name><surname>Duan</surname><given-names>Ke-Ting</given-names></name><name><surname>Li</surname><given-names>Zi-Zhong</given-names></name><name><surname>Webb</surname><given-names>Mick D.</given-names></name><name><surname>Xing</surname><given-names>Ji-Chun</given-names></name></person-group><article-title>Description of three new species of <italic><tp:taxon-name><tp:taxon-name-part taxon-name-part-type="genus" reg="Minucella">Minucella</tp:taxon-name-part></tp:taxon-name></italic> (<tp:taxon-name><tp:taxon-name-part taxon-name-part-type="order" reg="Hemiptera">Hemiptera</tp:taxon-name-part></tp:taxon-name>, <tp:taxon-name><tp:taxon-name-part taxon-name-part-type="family" reg="Cicadellidae">Cicadellidae</tp:taxon-name-part></tp:taxon-name>, <tp:taxon-name><tp:taxon-name-part taxon-name-part-type="subfamily" reg="Deltocephalinae">Deltocephalinae</tp:taxon-name-part></tp:taxon-name>, <tp:taxon-name><tp:taxon-name-part taxon-name-part-type="tribe" reg="Stegelytrini">Stegelytrini</tp:taxon-name-part></tp:taxon-name>) from Guizhou Province, China</article-title><source>Zookeys</source><day>24</day><month>06</month><year>2026</year><volume>1283</volume><fpage>37</fpage><lpage>45</lpage><pub-id pub-id-type="doi">10.3897/zookeys.1283.191246</pub-id></mixed-citation></tp:treatment-meta><tp:nomenclature><tp:taxon-name><object-id xmlns:xlink="http://www.w3.org/1999/xlink" content-type="arpha" xlink:type="simple">0E4FDBC1-D2FB-5B12-9C03-D97D768FD18C</object-id>
                		<tp:taxon-name-part taxon-name-part-type="genus" reg="Minucella">Minucella</tp:taxon-name-part> <tp:taxon-name-part taxon-name-part-type="species" reg="angusta">angusta</tp:taxon-name-part>
                	
                		<object-id xmlns:xlink="http://www.w3.org/1999/xlink" content-type="zoobank" xlink:type="simple">https://zoobank.org/B07D45A6-1E72-4C90-A94D-00265ABEAB81</object-id>
                	</tp:taxon-name><tp:taxon-status xmlns:xlink="http://www.w3.org/1999/xlink" xlink:type="simple">sp. nov.</tp:taxon-status><xref ref-type="fig" rid="F3">Fig. 3</xref></tp:nomenclature><tp:treatment-sec sec-type="Description (male)"><title>Description (male).</title><p>Colour and external features as in description. See also Figure <xref ref-type="fig" rid="F3">3A–D</xref>.</p><p><bold><italic>Male genitalia</italic></bold>. Pygofer side roughly triangular. Basal segment (<abbrev xmlns:xlink="http://www.w3.org/1999/xlink" xlink:title="Basal segment of anal tube" xlink:type="simple">Xth</abbrev>) of anal tube moderately long and robust (Fig. <xref ref-type="fig" rid="F3">3E</xref>). Aedeagus with shaft antero-dorsally curved, narrow in lateral view, and slightly laterally expanded, apically with two pairs of processes (Fig. <xref ref-type="fig" rid="F3">3G–I</xref>). Valve roughly triangular, its width greater than median length; posterior margin angularly medially produced (Fig. <xref ref-type="fig" rid="F3">3F</xref>). Subgenital plate short, basally broad, apically gradually narrowing, apical margin with several fine setae (Fig. <xref ref-type="fig" rid="F3">3F</xref>). Connective T-shaped (Fig. <xref ref-type="fig" rid="F3">3K</xref>). Style with apical process slender and pointed (Fig. <xref ref-type="fig" rid="F3">3J</xref>).</p><fig id="F3" position="float" orientation="portrait"><object-id xmlns:xlink="http://www.w3.org/1999/xlink" content-type="doi" xlink:type="simple">10.3897/zookeys.1283.191246.figure3</object-id><object-id xmlns:xlink="http://www.w3.org/1999/xlink" content-type="arpha" xlink:type="simple">AE7DD701-87A6-5F7E-92F0-13E016284692</object-id><label>Figure 3.</label><caption><p>Male of <italic><tp:taxon-name><tp:taxon-name-part taxon-name-part-type="genus" reg="Minucella">Minucella</tp:taxon-name-part> <tp:taxon-name-part taxon-name-part-type="species" reg="angusta">angusta</tp:taxon-name-part></tp:taxon-name></italic> sp. nov. <bold>A</bold>. Habitus, dorsal view; <bold>B</bold>. Habitus, lateral view; <bold>C</bold>. Face, ventral view; <bold>D</bold>. Head and thorax, dorsal view; <bold>E</bold>. Pygofer and anal tube, lateral view; <bold>F</bold>. Valve and subgenital plate, ventral view; <bold>G</bold>. Aedeagus, dorsal view; <bold>H</bold>. Aedeagus, lateral view; <bold>I</bold>. Aedeagus, posterior view; <bold>J</bold>. Style, dorsal view; <bold>K</bold>. Connective, dorsal view.</p></caption><graphic xmlns:xlink="http://www.w3.org/1999/xlink" xlink:href="zookeys-1283-037_article-191246__-g003.jpg" id="oo_1694464.jpg" position="float" orientation="portrait" xlink:type="simple"><uri content-type="original_file" xlink:type="simple">https://binary.pensoft.net/fig/1694464</uri></graphic></fig></tp:treatment-sec><tp:treatment-sec sec-type="Measurements (mm)"><title>Measurements (mm).</title><p>Length (including tegmen): ♂, 5.4.</p></tp:treatment-sec><tp:treatment-sec sec-type="Type material"><title>Type material.</title><p><bold>China</bold>: <bold><italic>Holotype</italic></bold> • ♂, Fujian Prov., Wuyishan, 21 August 2013, coll. Yuan Liu (<abbrev xmlns:xlink="http://www.w3.org/1999/xlink" content-type="institution" xlink:title="Institute of Entomology, Guizhou University, Guiyang, China" xlink:type="simple">GUGC</abbrev>).</p></tp:treatment-sec><tp:treatment-sec sec-type="Distribution"><title>Distribution.</title><p>China: Fujian.</p></tp:treatment-sec><tp:treatment-sec sec-type="Etymology"><title>Etymology.</title><p>The new species name is derived from the Latin word <italic>angusta</italic>, meaning “narrow”, referring to the relatively narrow apical portion of the male pygofer side.</p></tp:treatment-sec><tp:treatment-sec sec-type="Remarks"><title>Remarks.</title><p>This species can be distinguished from other congeners in the male genitalia by the shape of the aedeagus (see Description and Key to species).</p></tp:treatment-sec></tp:taxon-treatment>
